# Supplementary material for: Three new records of Nannosquillidae from Taiwan with notes on their ecology (Crustacea, Stomatopoda, Lysiosquilloidea)
Source: Zookeys. 2017 Dec 12;(721):33–43. doi: 10.3897/zookeys.721.20588 (PMC5740418; doi:10.3897/zookeys.721.20588)
Supplement: XML Treatment for Pullosquilla litoralis [file zookeys.721.20588-treatment1.xml]

<!DOCTYPE tp:taxon-treatment
  PUBLIC "-//TaxonX//DTD Taxonomic Treatment Publishing DTD v0 20100105//EN" "tax-treatment-NSO.dtd">
<tp:taxon-treatment xmlns:tp="http://www.plazi.org/taxpub"><tp:treatment-meta><kwd-group><label>Taxon classification</label><kwd><named-content xmlns:xlink="http://www.w3.org/1999/xlink" content-type="kingdom">Animalia</named-content></kwd><kwd><named-content xmlns:xlink="http://www.w3.org/1999/xlink" content-type="order">ORDO</named-content></kwd><kwd><named-content xmlns:xlink="http://www.w3.org/1999/xlink" content-type="family">FAMILIA</named-content></kwd></kwd-group><mixed-citation publication-type="journal"><person-group><name><surname>Wang</surname><given-names>Jing-Wen</given-names></name><name><surname>Chiou</surname><given-names>Tsyr-Huei</given-names></name></person-group><article-title>Three new records of <tp:taxon-name><tp:taxon-name-part taxon-name-part-type="family">Nannosquillidae</tp:taxon-name-part></tp:taxon-name> from Taiwan with notes on their ecology (<tp:taxon-name><tp:taxon-name-part taxon-name-part-type="subphylum">Crustacea</tp:taxon-name-part></tp:taxon-name>, <tp:taxon-name><tp:taxon-name-part taxon-name-part-type="order">Stomatopoda</tp:taxon-name-part></tp:taxon-name>, <tp:taxon-name><tp:taxon-name-part taxon-name-part-type="superfamily">Lysiosquilloidea</tp:taxon-name-part></tp:taxon-name>)</article-title><source>Zookeys</source><day>12</day><month>12</month><year>2017</year><volume>2017</volume><issue>721</issue><fpage>33</fpage><lpage>43</lpage><pub-id pub-id-type="doi">10.3897/zookeys.721.20588</pub-id></mixed-citation></tp:treatment-meta><tp:nomenclature><tp:taxon-name>
            <tp:taxon-name-part taxon-name-part-type="genus" reg="Pullosquilla">Pullosquilla</tp:taxon-name-part>
            <tp:taxon-name-part taxon-name-part-type="species" reg="litoralis">litoralis</tp:taxon-name-part>
          </tp:taxon-name><tp:taxon-authority>(Michel &amp; Manning, 1971)</tp:taxon-authority><xref ref-type="fig" rid="F1">Figs 1</xref><xref ref-type="fig" rid="F2">, 2</xref><xref ref-type="fig" rid="F3">, 3</xref><tp:nomenclature-citation-list><tp:nomenclature-citation><tp:taxon-name>
                <tp:taxon-name-part taxon-name-part-type="genus" reg="Austrosquilla">Austrosquilla</tp:taxon-name-part> <tp:taxon-name-part taxon-name-part-type="species" reg="litoralis">litoralis</tp:taxon-name-part></tp:taxon-name><comment>Michel &amp; Manning, 1971: 237–239, fig. 1.</comment></tp:nomenclature-citation><tp:nomenclature-citation><tp:taxon-name>
                <tp:taxon-name-part taxon-name-part-type="genus" reg="Pullosquilla">Pullosquilla</tp:taxon-name-part> <tp:taxon-name-part taxon-name-part-type="species" reg="litoralis">litoralis</tp:taxon-name-part></tp:taxon-name><comment>: <xref ref-type="bibr" rid="B9">Manning 1978</xref>: 19–20; <xref ref-type="bibr" rid="B1">Ahyong 2001</xref>: 165–166, fig. 82.</comment></tp:nomenclature-citation></tp:nomenclature-citation-list></tp:nomenclature><tp:treatment-sec sec-type="material" id="SECID0ECFAC"><title>Material examined.</title><p>
            <named-content xmlns:xlink="http://www.w3.org/1999/xlink" content-type="dwc:institutional_code" xlink:type="simple">NMNS</named-content>-7834-001, 1 female (TL 11.8 mm), April 2014. <named-content xmlns:xlink="http://www.w3.org/1999/xlink" content-type="dwc:institutional_code" xlink:type="simple">NCKU</named-content>-0103-01, 1 male (TL 13.1 mm); <named-content xmlns:xlink="http://www.w3.org/1999/xlink" content-type="dwc:institutional_code" xlink:type="simple">NCKU</named-content>-0103-02, 1 female (TL 8.8 mm), November 2014. <named-content xmlns:xlink="http://www.w3.org/1999/xlink" content-type="dwc:institutional_code" xlink:type="simple">NMNS</named-content>-7834-002, 1 female (TL 15.7 mm); <named-content xmlns:xlink="http://www.w3.org/1999/xlink" content-type="dwc:institutional_code" xlink:type="simple">NMNS</named-content>-7834-003, 1 male (TL 13.7 mm); <named-content xmlns:xlink="http://www.w3.org/1999/xlink" content-type="dwc:institutional_code" xlink:type="simple">NMNS</named-content>-7834-004, 1 male (TL 18.0 mm), July 2017.</p></tp:treatment-sec><tp:treatment-sec sec-type="diagnosis" id="SECID0EGGAC"><title>Diagnosis.</title><p>Cornea subglobular. Eyes extending to the end of the <abbrev xmlns:xlink="http://www.w3.org/1999/xlink" xlink:title="antennule" id="ABBRID0EMGAC" xlink:type="simple">A1</abbrev> peduncle. Rostral plate with acute apex; triangular-shaped, broader than long. Ocular scale fused along midline. Dorsal processes of <abbrev xmlns:xlink="http://www.w3.org/1999/xlink" xlink:title="antennule" id="ABBRID0EQGAC" xlink:type="simple">A1</abbrev> somite forming long triangular lobes directed anterolaterally (Fig. <xref ref-type="fig" rid="F2">2A</xref>).</p><fig id="F1" position="float" orientation="portrait"><label>Figure 1.</label><caption><p>
                <italic><tp:taxon-name><tp:taxon-name-part taxon-name-part-type="genus" reg="Pullosquilla">Pullosquilla</tp:taxon-name-part> <tp:taxon-name-part taxon-name-part-type="species" reg="litoralis">litoralis</tp:taxon-name-part></tp:taxon-name></italic> Michel &amp; Manning, 1971, male specimen from Taiwan. TL 18.0 mm, dorsal view, color in life.</p></caption><graphic xmlns:xlink="http://www.w3.org/1999/xlink" xlink:href="zookeys-721-033-g001.jpg" position="float" orientation="portrait" xlink:type="simple" id="oo_173353.jpg"/></fig><fig id="F2" position="float" orientation="portrait"><label>Figure 2.</label><caption><p>
                <italic><tp:taxon-name><tp:taxon-name-part taxon-name-part-type="genus" reg="Pullosquilla">Pullosquilla</tp:taxon-name-part> <tp:taxon-name-part taxon-name-part-type="species" reg="litoralis">litoralis</tp:taxon-name-part></tp:taxon-name></italic> Michel &amp; Manning, 1971, male specimen from Taiwan, TL 18.0 mm: <bold>A</bold> cephalon, dorsal <bold>B</bold> raptorial claw, right lateral <bold>C</bold> telson and uropod, ventral <bold>D</bold> telson and uropod, dorsal. Scale bars: 1 mm.</p></caption><graphic xmlns:xlink="http://www.w3.org/1999/xlink" xlink:href="zookeys-721-033-g002.jpg" position="float" orientation="portrait" xlink:type="simple" id="oo_173354.jpg"/></fig><p>Rostral claw dactylus with 10–12 teeth. Propodus occlusal margin pectinate, with four movable spines proximally. Distal end of ischium ventrally armed with a short spine (Fig. <xref ref-type="fig" rid="F2">2B</xref>). Basal segments of pereiopods 1–3 with short lateroventral spine. Mandibular palp absent; five epipods present.</p><p>AS6 without ventrolateral spine anterior to the uropod articulation (Fig. <xref ref-type="fig" rid="F2">2C</xref>). Telson with median semi-circular projection and submedian projection, acute in males greater than 13 mm but blunt in females. Posterior margin of telson with one pair of movable submedian teeth and 7–9 submedian denticles on either side of midline. Posterolateral margins of telson with two pairs of fixed primary teeth, of which lateral primary teeth are smaller than intermediate ones, and with one lateral and four intermediate denticles (Fig. <xref ref-type="fig" rid="F2">2D</xref>).</p><p>Uropodal protopod with single distal spine at inner margin above articulation of exopod; inner primary spine longer than outer. Outer margin of proximal uropodal exopod segment with three curved, movable spines, inner margin with 2–4 stiff setae. Exopod distal segment ovate and elongated. Endopod subtriangular and elongated (Fig. <xref ref-type="fig" rid="F2">2C, D</xref>).</p></tp:treatment-sec><tp:treatment-sec sec-type="distribution" id="SECID0EGJAC"><title>Distribution.</title><p>French Polynesia and Australia to the Western Indian Ocean (<xref ref-type="bibr" rid="B1">Ahyong 2001</xref>), and now Taiwan. Currently, Taiwan is the northernmost habitat known for <italic><tp:taxon-name><tp:taxon-name-part taxon-name-part-type="genus" reg="Pullosquilla">P.</tp:taxon-name-part> <tp:taxon-name-part taxon-name-part-type="species" reg="litoralis">litoralis</tp:taxon-name-part></tp:taxon-name></italic>.</p></tp:treatment-sec><tp:treatment-sec sec-type="remarks" id="SECID0E2JAC"><title>Remarks.</title><p>The specimens of <italic><tp:taxon-name><tp:taxon-name-part taxon-name-part-type="genus" reg="Pullosquilla">P.</tp:taxon-name-part> <tp:taxon-name-part taxon-name-part-type="species" reg="litoralis">litoralis</tp:taxon-name-part></tp:taxon-name></italic> from Taiwan agree well with the female holotype reported in <xref ref-type="bibr" rid="B11">Michel and Manning (1971)</xref> and other collections described in <xref ref-type="bibr" rid="B9">Manning (1978)</xref> and <xref ref-type="bibr" rid="B1">Ahyong (2001)</xref>. In addition to sexual dimorphic coloration in their chromophores (<xref ref-type="bibr" rid="B1">Ahyong 2001</xref>), it was observed that the shape of submedian projections on the telson also differ between sexes. By comparing the adult male and female specimens with TL greater than 13 mm, it is noticeable that the posterior margin form blunt and short submedian projections in females, while males bear acute and long submedian projections, which protrude beyond the median lobe of the telson (Fig. <xref ref-type="fig" rid="F3">3</xref>).</p><fig id="F3" position="float" orientation="portrait"><label>Figure 3.</label><caption><p>Morphology of telson in female and male <italic><tp:taxon-name><tp:taxon-name-part taxon-name-part-type="genus" reg="Pullosquilla">Pullosquilla</tp:taxon-name-part> <tp:taxon-name-part taxon-name-part-type="species" reg="litoralis">litoralis</tp:taxon-name-part></tp:taxon-name></italic> Michel &amp; Manning, 1971: <bold>A</bold> female telson, dorsal view, TL 15.7 mm <bold>B</bold> male telson, dorsal view, TL 18.0 mm. Scale bar: 1 mm.</p></caption><graphic xmlns:xlink="http://www.w3.org/1999/xlink" xlink:href="zookeys-721-033-g003.jpg" position="float" orientation="portrait" xlink:type="simple" id="oo_173355.jpg"/></fig><!--PageBreak--></tp:treatment-sec><ref-list><ref id="B9"><mixed-citation xmlns:xlink="http://www.w3.org/1999/xlink" xlink:type="simple">
          <person-group><name name-style="western"><surname>Manning</surname><given-names>RB</given-names></name></person-group> (<year>1978</year>) <article-title>New and rare Stomatopod <tp:taxon-name><tp:taxon-name-part taxon-name-part-type="subphylum">Crustacea</tp:taxon-name-part></tp:taxon-name> from the Indo-West-Pacific region.</article-title> <source>Smithsonian Contributions to Zoology</source> <volume>264</volume>: <fpage>1</fpage>–<lpage>36</lpage>. <ext-link xlink:type="simple" ext-link-type="doi" xlink:href="10.5479/si.00810282.264">https://doi.org/10.5479/si.00810282.264</ext-link></mixed-citation></ref><ref id="B1"><mixed-citation xmlns:xlink="http://www.w3.org/1999/xlink" xlink:type="simple">
          <person-group><name name-style="western"><surname>Ahyong</surname><given-names>ST</given-names></name></person-group> (<year>2001</year>) <article-title>Revision of the Australian Stomatopod <tp:taxon-name><tp:taxon-name-part taxon-name-part-type="subphylum">Crustacea</tp:taxon-name-part></tp:taxon-name>.</article-title> <source>Records of the Australian Museum, Supplement</source> <volume>26</volume>: <fpage>1</fpage>–<lpage>326</lpage>. <ext-link xlink:type="simple" ext-link-type="doi" xlink:href="10.3853/j.0812-7387.26.2001.1333">https://doi.org/10.3853/j.0812-7387.26.2001.1333</ext-link></mixed-citation></ref><ref id="B11"><mixed-citation xmlns:xlink="http://www.w3.org/1999/xlink" xlink:type="simple">
          <person-group><name name-style="western"><surname>Michel</surname><given-names>A</given-names></name><name name-style="western"><surname>Manning</surname><given-names>RB</given-names></name></person-group> (<year>1971</year>) <article-title>A new <italic><tp:taxon-name><tp:taxon-name-part taxon-name-part-type="genus">Austrosquilla</tp:taxon-name-part></tp:taxon-name></italic> (<tp:taxon-name><tp:taxon-name-part taxon-name-part-type="order">Stomatopoda</tp:taxon-name-part></tp:taxon-name>) from the Marquesas Islands.</article-title> <source>Crustaceana</source> <volume>20</volume>: <fpage>237</fpage>–<lpage>240</lpage>. <ext-link xlink:type="simple" ext-link-type="doi" xlink:href="10.1163/156854071X00021">https://doi.org/10.1163/156854071X00021</ext-link></mixed-citation></ref></ref-list></tp:taxon-treatment>
