# Supplementary material for: Three new records of Nannosquillidae from Taiwan with notes on their ecology (Crustacea, Stomatopoda, Lysiosquilloidea)
Source: Zookeys. 2017 Dec 12;(721):33–43. doi: 10.3897/zookeys.721.20588 (PMC5740418; doi:10.3897/zookeys.721.20588)
Supplement: XML Treatment for Pullosquilla thomassini [file zookeys.721.20588-treatment2.xml]

<!DOCTYPE tp:taxon-treatment
  PUBLIC "-//TaxonX//DTD Taxonomic Treatment Publishing DTD v0 20100105//EN" "tax-treatment-NSO.dtd">
<tp:taxon-treatment xmlns:tp="http://www.plazi.org/taxpub"><tp:treatment-meta><kwd-group><label>Taxon classification</label><kwd><named-content xmlns:xlink="http://www.w3.org/1999/xlink" content-type="kingdom">Animalia</named-content></kwd><kwd><named-content xmlns:xlink="http://www.w3.org/1999/xlink" content-type="order">ORDO</named-content></kwd><kwd><named-content xmlns:xlink="http://www.w3.org/1999/xlink" content-type="family">FAMILIA</named-content></kwd></kwd-group><mixed-citation publication-type="journal"><person-group><name><surname>Wang</surname><given-names>Jing-Wen</given-names></name><name><surname>Chiou</surname><given-names>Tsyr-Huei</given-names></name></person-group><article-title>Three new records of <tp:taxon-name><tp:taxon-name-part taxon-name-part-type="family">Nannosquillidae</tp:taxon-name-part></tp:taxon-name> from Taiwan with notes on their ecology (<tp:taxon-name><tp:taxon-name-part taxon-name-part-type="subphylum">Crustacea</tp:taxon-name-part></tp:taxon-name>, <tp:taxon-name><tp:taxon-name-part taxon-name-part-type="order">Stomatopoda</tp:taxon-name-part></tp:taxon-name>, <tp:taxon-name><tp:taxon-name-part taxon-name-part-type="superfamily">Lysiosquilloidea</tp:taxon-name-part></tp:taxon-name>)</article-title><source>Zookeys</source><day>12</day><month>12</month><year>2017</year><volume>2017</volume><issue>721</issue><fpage>33</fpage><lpage>43</lpage><pub-id pub-id-type="doi">10.3897/zookeys.721.20588</pub-id></mixed-citation></tp:treatment-meta><tp:nomenclature><tp:taxon-name>
            <tp:taxon-name-part taxon-name-part-type="genus" reg="Pullosquilla">Pullosquilla</tp:taxon-name-part>
            <tp:taxon-name-part taxon-name-part-type="species" reg="thomassini">thomassini</tp:taxon-name-part>
          </tp:taxon-name><tp:taxon-authority>(Manning, 1978)</tp:taxon-authority><xref ref-type="fig" rid="F4">Figs 4</xref><xref ref-type="fig" rid="F5">, 5</xref><!--PageBreak--><tp:nomenclature-citation-list><tp:nomenclature-citation><tp:taxon-name>
                <tp:taxon-name-part taxon-name-part-type="genus" reg="Pullosquilla">Pullosquilla</tp:taxon-name-part> <tp:taxon-name-part taxon-name-part-type="species" reg="thomassini">thomassini</tp:taxon-name-part></tp:taxon-name><comment>Manning, 1978: 20–21, fig. 9; <xref ref-type="bibr" rid="B10">Manning 1980</xref>: 269–270; <xref ref-type="bibr" rid="B1">Ahyong 2001</xref>: 168–170, fig. 84.</comment></tp:nomenclature-citation></tp:nomenclature-citation-list></tp:nomenclature><tp:treatment-sec sec-type="material" id="SECID0EAOAC"><title>Material examined.</title><p>
            <named-content xmlns:xlink="http://www.w3.org/1999/xlink" content-type="dwc:institutional_code" xlink:type="simple">NMNS</named-content>-7834-009, 1 female (TL 14.6 mm), June 2017. <named-content xmlns:xlink="http://www.w3.org/1999/xlink" content-type="dwc:institutional_code" xlink:type="simple">NMNS</named-content>-7834-010, 1 male (TL 16.2 mm), July 2017.</p><!--PageBreak--></tp:treatment-sec><tp:treatment-sec sec-type="diagnosis" id="SECID0EROAC"><title>Diagnosis.</title><p>Cornea subglobular. Eyes reaching to the end of the <abbrev xmlns:xlink="http://www.w3.org/1999/xlink" xlink:title="antennule" id="ABBRID0EXOAC" xlink:type="simple">A1</abbrev> peduncle. Rostral plate triangular, longer than broad; apex depressed anteriorly. Dorsal processes of <abbrev xmlns:xlink="http://www.w3.org/1999/xlink" xlink:title="antennule" id="ABBRID0E2OAC" xlink:type="simple">A1</abbrev> somite forming sharp spines directed anterolaterally; with slightly sinuate margin. <abbrev xmlns:xlink="http://www.w3.org/1999/xlink" xlink:title="antenna" id="ABBRID0E6OAC" xlink:type="simple">A2</abbrev> protopod with blunt projection adjacent to basal rostral plate (Fig. <xref ref-type="fig" rid="F5">5A</xref>).</p><fig id="F4" position="float" orientation="portrait"><label>Figure 4.</label><caption><p>
                <italic><tp:taxon-name><tp:taxon-name-part taxon-name-part-type="genus" reg="Pullosquilla">Pullosquilla</tp:taxon-name-part> <tp:taxon-name-part taxon-name-part-type="species" reg="thomassini">thomassini</tp:taxon-name-part></tp:taxon-name></italic> Manning, 1978, female specimen from Taiwan. TL 14.6 mm, dorsal view, color in life.</p></caption><graphic xmlns:xlink="http://www.w3.org/1999/xlink" xlink:href="zookeys-721-033-g004.jpg" position="float" orientation="portrait" xlink:type="simple" id="oo_173356.jpg"/></fig><fig id="F5" position="float" orientation="portrait"><label>Figure 5.</label><caption><p>
                <italic><tp:taxon-name><tp:taxon-name-part taxon-name-part-type="genus" reg="Pullosquilla">Pullosquilla</tp:taxon-name-part> <tp:taxon-name-part taxon-name-part-type="species" reg="thomassini">thomassini</tp:taxon-name-part></tp:taxon-name></italic> Manning, 1978, female specimen from Taiwan, TL 14.6 mm: <bold>A</bold> cephalon, dorsal <bold>B</bold> raptorial claw, right lateral <bold>C</bold> telson and uropod, ventral <bold>D</bold> telson and uropod, dorsal. Scale bar: 1 mm.</p></caption><graphic xmlns:xlink="http://www.w3.org/1999/xlink" xlink:href="zookeys-721-033-g005.jpg" position="float" orientation="portrait" xlink:type="simple" id="oo_173358.jpg"/></fig><p>Rostral claw with 13–14 teeth on dactylus. Propodus pectinate; occlusal margin pectinate, and with 4 movable spines proximally. Distal end of ischium ventrally armed with slender spine (Fig. <xref ref-type="fig" rid="F5">5B</xref>). Basal segment of pereiopods 1–3 posteriorly with short spine. Mandibular palp absent; five epipods present.</p><p>AS6 with one ventrolateral spine at each lateral margin anterior to uropodal articulation; posterior margin on ventral surface with two spines directed posteriorly. Telson broader than long; dorsal surface smooth; mid-ventral surface covered with short spines. Lateral margin of telson with four broad and curved spines directed posteriorly, each ventro-medially flanked by slender spine. Posterior margin of telson depressed, forming a broad false eave with 21 posteriorly directed small spines, placed in row. Ventromedial telson margin with 12–13 submedian denticles either side of midline (Fig. <xref ref-type="fig" rid="F5">5C, D</xref>).</p><!--PageBreak--><p>Uropodal protopod with two distal spines above proximal exopod articulation; with two primary spines, inner spine longer than outer spine. Outer margin of uropodal exopod proximal segment with 3 movable spines, inner margin with 2–4 stiff setae. Distal segment of exopod and endopod slender and elongated (Fig. <xref ref-type="fig" rid="F5">5C, D</xref>).</p></tp:treatment-sec><tp:treatment-sec sec-type="distribution" id="SECID0ETBAE"><title>Distribution.</title><p>Based on <xref ref-type="bibr" rid="B1">Ahyong (2001)</xref>, <italic><tp:taxon-name><tp:taxon-name-part taxon-name-part-type="genus" reg="Pullosquilla">P.</tp:taxon-name-part> <tp:taxon-name-part taxon-name-part-type="species" reg="thomassini">thomassini</tp:taxon-name-part></tp:taxon-name></italic> is widely distributed in the Indo-West Pacific region (Australia, French Polynesia to Ogasawara Island, Japan). These specimens are the first records of <italic><tp:taxon-name><tp:taxon-name-part taxon-name-part-type="genus" reg="Pullosquilla">P.</tp:taxon-name-part> <tp:taxon-name-part taxon-name-part-type="species" reg="thomassini">thomassini</tp:taxon-name-part></tp:taxon-name></italic> from Taiwan.</p><!--PageBreak--></tp:treatment-sec><tp:treatment-sec sec-type="remarks" id="SECID0EUCAE"><title>Remarks.</title><p>The telson of <italic><tp:taxon-name><tp:taxon-name-part taxon-name-part-type="genus" reg="Pullosquilla">P.</tp:taxon-name-part> <tp:taxon-name-part taxon-name-part-type="species" reg="thomassini">thomassini</tp:taxon-name-part></tp:taxon-name></italic> is unique in the genus by bearing four strong spines on lateral margins, each flanked by a short spine on its inner ventral surface (Fig. <xref ref-type="fig" rid="F5">5C</xref>). Two specimens examined here, a female (TL 14.6 mm) and a male (TL 16.2 mm), agree well with the descriptions of <italic><tp:taxon-name><tp:taxon-name-part taxon-name-part-type="genus" reg="Pullosquilla">P.</tp:taxon-name-part> <tp:taxon-name-part taxon-name-part-type="species" reg="thomassini">thomassini</tp:taxon-name-part></tp:taxon-name></italic> by <xref ref-type="bibr" rid="B9">Manning (1978)</xref> and <xref ref-type="bibr" rid="B1">Ahyong (2001)</xref>.</p></tp:treatment-sec><ref-list><ref id="B10"><mixed-citation xmlns:xlink="http://www.w3.org/1999/xlink" xlink:type="simple">
          <person-group><name name-style="western"><surname>Manning</surname><given-names>RB</given-names></name></person-group> (<year>1980</year>) <article-title><italic><tp:taxon-name><tp:taxon-name-part taxon-name-part-type="genus">Pullosquilla</tp:taxon-name-part> <tp:taxon-name-part taxon-name-part-type="species">thomassini</tp:taxon-name-part></tp:taxon-name></italic> Manning, 1978, new to the Red Sea (<tp:taxon-name><tp:taxon-name-part taxon-name-part-type="subphylum">Crustacea</tp:taxon-name-part></tp:taxon-name>: <tp:taxon-name><tp:taxon-name-part taxon-name-part-type="order">Stomatopoda</tp:taxon-name-part></tp:taxon-name>).</article-title> <source>Senckenbergiana biologica</source> <volume>60</volume>: <fpage>269</fpage>–<lpage>270</lpage>.</mixed-citation></ref><ref id="B1"><mixed-citation xmlns:xlink="http://www.w3.org/1999/xlink" xlink:type="simple">
          <person-group><name name-style="western"><surname>Ahyong</surname><given-names>ST</given-names></name></person-group> (<year>2001</year>) <article-title>Revision of the Australian Stomatopod <tp:taxon-name><tp:taxon-name-part taxon-name-part-type="subphylum">Crustacea</tp:taxon-name-part></tp:taxon-name>.</article-title> <source>Records of the Australian Museum, Supplement</source> <volume>26</volume>: <fpage>1</fpage>–<lpage>326</lpage>. <ext-link xlink:type="simple" ext-link-type="doi" xlink:href="10.3853/j.0812-7387.26.2001.1333">https://doi.org/10.3853/j.0812-7387.26.2001.1333</ext-link></mixed-citation></ref><ref id="B9"><mixed-citation xmlns:xlink="http://www.w3.org/1999/xlink" xlink:type="simple">
          <person-group><name name-style="western"><surname>Manning</surname><given-names>RB</given-names></name></person-group> (<year>1978</year>) <article-title>New and rare Stomatopod <tp:taxon-name><tp:taxon-name-part taxon-name-part-type="subphylum">Crustacea</tp:taxon-name-part></tp:taxon-name> from the Indo-West-Pacific region.</article-title> <source>Smithsonian Contributions to Zoology</source> <volume>264</volume>: <fpage>1</fpage>–<lpage>36</lpage>. <ext-link xlink:type="simple" ext-link-type="doi" xlink:href="10.5479/si.00810282.264">https://doi.org/10.5479/si.00810282.264</ext-link></mixed-citation></ref></ref-list></tp:taxon-treatment>
