# Supplementary material for: Three new records of Nannosquillidae from Taiwan with notes on their ecology (Crustacea, Stomatopoda, Lysiosquilloidea)
Source: Zookeys. 2017 Dec 12;(721):33–43. doi: 10.3897/zookeys.721.20588 (PMC5740418; doi:10.3897/zookeys.721.20588)
Supplement: XML Treatment for Pullosquilla pardus [file zookeys.721.20588-treatment3.xml]

<!DOCTYPE tp:taxon-treatment
  PUBLIC "-//TaxonX//DTD Taxonomic Treatment Publishing DTD v0 20100105//EN" "tax-treatment-NSO.dtd">
<tp:taxon-treatment xmlns:tp="http://www.plazi.org/taxpub"><tp:treatment-meta><kwd-group><label>Taxon classification</label><kwd><named-content xmlns:xlink="http://www.w3.org/1999/xlink" content-type="kingdom">Animalia</named-content></kwd><kwd><named-content xmlns:xlink="http://www.w3.org/1999/xlink" content-type="order">ORDO</named-content></kwd><kwd><named-content xmlns:xlink="http://www.w3.org/1999/xlink" content-type="family">FAMILIA</named-content></kwd></kwd-group><mixed-citation publication-type="journal"><person-group><name><surname>Wang</surname><given-names>Jing-Wen</given-names></name><name><surname>Chiou</surname><given-names>Tsyr-Huei</given-names></name></person-group><article-title>Three new records of <tp:taxon-name><tp:taxon-name-part taxon-name-part-type="family">Nannosquillidae</tp:taxon-name-part></tp:taxon-name> from Taiwan with notes on their ecology (<tp:taxon-name><tp:taxon-name-part taxon-name-part-type="subphylum">Crustacea</tp:taxon-name-part></tp:taxon-name>, <tp:taxon-name><tp:taxon-name-part taxon-name-part-type="order">Stomatopoda</tp:taxon-name-part></tp:taxon-name>, <tp:taxon-name><tp:taxon-name-part taxon-name-part-type="superfamily">Lysiosquilloidea</tp:taxon-name-part></tp:taxon-name>)</article-title><source>Zookeys</source><day>12</day><month>12</month><year>2017</year><volume>2017</volume><issue>721</issue><fpage>33</fpage><lpage>43</lpage><pub-id pub-id-type="doi">10.3897/zookeys.721.20588</pub-id></mixed-citation></tp:treatment-meta><tp:nomenclature><tp:taxon-name>
            <tp:taxon-name-part taxon-name-part-type="genus" reg="Pullosquilla">Pullosquilla</tp:taxon-name-part>
            <tp:taxon-name-part taxon-name-part-type="species" reg="pardus">pardus</tp:taxon-name-part>
          </tp:taxon-name><tp:taxon-authority>(Moosa, 1991)</tp:taxon-authority><xref ref-type="fig" rid="F6">Figs 6</xref><xref ref-type="fig" rid="F7">, 7</xref><tp:nomenclature-citation-list><tp:nomenclature-citation><tp:taxon-name>
                <tp:taxon-name-part taxon-name-part-type="genus" reg="Pullosquilla">Pullosquilla</tp:taxon-name-part> <tp:taxon-name-part taxon-name-part-type="species" reg="pardus">pardus</tp:taxon-name-part></tp:taxon-name><comment>Moosa, 1991: 184–185, fig. 8; <xref ref-type="bibr" rid="B1">Ahyong 2001</xref>: 165–168, fig. 83.</comment></tp:nomenclature-citation></tp:nomenclature-citation-list></tp:nomenclature><tp:treatment-sec sec-type="material" id="SECID0E1FAE"><title>Material examined.</title><p>
            <named-content xmlns:xlink="http://www.w3.org/1999/xlink" content-type="dwc:institutional_code" xlink:type="simple">NCKU</named-content>-0102-01, 1 male (TL 12.3 mm); <named-content xmlns:xlink="http://www.w3.org/1999/xlink" content-type="dwc:institutional_code" xlink:type="simple">NCKU</named-content>-0103-03, 1 male (TL 17.9 mm); <named-content xmlns:xlink="http://www.w3.org/1999/xlink" content-type="dwc:institutional_code" xlink:type="simple">NCKU</named-content>-0103-04, 1 female (TL 13.1 mm), November 2014. <named-content xmlns:xlink="http://www.w3.org/1999/xlink" content-type="dwc:institutional_code" xlink:type="simple">NCKU</named-content>-0104-01, 1 female (TL 19.7 mm); <named-content xmlns:xlink="http://www.w3.org/1999/xlink" content-type="dwc:institutional_code" xlink:type="simple">NCKU</named-content>-0104-02, 1 female (TL 22.7 mm); <named-content xmlns:xlink="http://www.w3.org/1999/xlink" content-type="dwc:institutional_code" xlink:type="simple">NCKU</named-content>-0104-03, 1 female (TL 21.9 mm); <named-content xmlns:xlink="http://www.w3.org/1999/xlink" content-type="dwc:institutional_code" xlink:type="simple">NCKU</named-content>-0104-04, 1 male (TL N/A); <named-content xmlns:xlink="http://www.w3.org/1999/xlink" content-type="dwc:institutional_code" xlink:type="simple">NCKU</named-content>-0104-05, 1 male (TL 23.1 mm); <named-content xmlns:xlink="http://www.w3.org/1999/xlink" content-type="dwc:institutional_code" xlink:type="simple">NMNS</named-content>-7834-005, 1 male (TL 21.3 mm); <named-content xmlns:xlink="http://www.w3.org/1999/xlink" content-type="dwc:institutional_code" xlink:type="simple">NMNS</named-content>-7834-006, 1 male (TL 20.4 mm); <named-content xmlns:xlink="http://www.w3.org/1999/xlink" content-type="dwc:institutional_code" xlink:type="simple">NMNS</named-content>-7834-007, 1 female (TL 23.8 mm), June 2017. <named-content xmlns:xlink="http://www.w3.org/1999/xlink" content-type="dwc:institutional_code" xlink:type="simple">NCKU</named-content>-0105-04, 1 female (TL N/A); <named-content xmlns:xlink="http://www.w3.org/1999/xlink" content-type="dwc:institutional_code" xlink:type="simple">NCKU</named-content>-0105-05, 1 female (TL 24.0 mm); <named-content xmlns:xlink="http://www.w3.org/1999/xlink" content-type="dwc:institutional_code" xlink:type="simple">NCKU</named-content>-0105-06, 1 female (TL 20.9 mm); <named-content xmlns:xlink="http://www.w3.org/1999/xlink" content-type="dwc:institutional_code" xlink:type="simple">NMNS</named-content>-7834-008, 1 female (TL 25.3 mm); <named-content xmlns:xlink="http://www.w3.org/1999/xlink" content-type="dwc:institutional_code" xlink:type="simple">NCKU</named-content>-0105-08, 1 female (TL 19.4 mm); <named-content xmlns:xlink="http://www.w3.org/1999/xlink" content-type="dwc:institutional_code" xlink:type="simple">NCKU</named-content>-0105-09, 1 female (TL 23.2 mm); <named-content xmlns:xlink="http://www.w3.org/1999/xlink" content-type="dwc:institutional_code" xlink:type="simple">NCKU</named-content>-0105-10, 1 female (TL 22.8 mm), July 2017.</p></tp:treatment-sec><tp:treatment-sec sec-type="diagnosis" id="SECID0E1IAE"><title>Diagnosis.</title><p>Cornea subglobular. Eyes reaching to end of <abbrev xmlns:xlink="http://www.w3.org/1999/xlink" xlink:title="antennule" id="ABBRID0EAJAE" xlink:type="simple">A1</abbrev> peduncle. Rostral plate cordiform, broader than long. Dorsal processes of <abbrev xmlns:xlink="http://www.w3.org/1999/xlink" xlink:title="antennule" id="ABBRID0EEJAE" xlink:type="simple">A1</abbrev> somite forming elongated triangular lobes directed anteriorly. <abbrev xmlns:xlink="http://www.w3.org/1999/xlink" xlink:title="antenna" id="ABBRID0EIJAE" xlink:type="simple">A2</abbrev> protopod with mesial and ventral papilla (Fig. <xref ref-type="fig" rid="F7">7A</xref>).</p><fig id="F6" position="float" orientation="portrait"><label>Figure 6.</label><caption><p>
                <italic><tp:taxon-name><tp:taxon-name-part taxon-name-part-type="genus" reg="Pullosquilla">Pullosquilla</tp:taxon-name-part> <tp:taxon-name-part taxon-name-part-type="species" reg="pardus">pardus</tp:taxon-name-part></tp:taxon-name></italic> Moosa, 1991, male specimen from Taiwan. TL 20.4 mm, dorsal view, color in life.</p></caption><graphic xmlns:xlink="http://www.w3.org/1999/xlink" xlink:href="zookeys-721-033-g006.jpg" position="float" orientation="portrait" xlink:type="simple" id="oo_173360.jpg"/></fig><fig id="F7" position="float" orientation="portrait"><label>Figure 7.</label><caption><p>
                <italic><tp:taxon-name><tp:taxon-name-part taxon-name-part-type="genus" reg="Pullosquilla">Pullosquilla</tp:taxon-name-part> <tp:taxon-name-part taxon-name-part-type="species" reg="pardus">pardus</tp:taxon-name-part></tp:taxon-name></italic> Moosa, 1991, male specimen from Taiwan, TL 21.3 mm: <bold>A</bold> cephalon, dorsal <bold>B</bold> raptorial claw, right lateral <bold>C</bold> telson and uropod, ventral <bold>D</bold> telson and uropod, dorsal. Scale bar 1 mm.</p></caption><graphic xmlns:xlink="http://www.w3.org/1999/xlink" xlink:href="zookeys-721-033-g007.jpg" position="float" orientation="portrait" xlink:type="simple" id="oo_173362.jpg"/></fig><p>Raptorial claw dactylus with 12–13 teeth; propodus occlusal margin pectinate, proximally with 4 movable spines. Distal end of ischium armed with an anteroventrally-directed spine (Fig. <xref ref-type="fig" rid="F7">7B</xref>). Basal segment of pereiopods 1 and 2 each armed with inner and outer spines; basal segment of pereiopod 3 with outer spine only. Mandibular palp absent, five epipods present.</p><p>AS6 with ventrolateral spine anterior to uropodal articulation (Fig. <xref ref-type="fig" rid="F7">7C</xref>). Telson broader than long; dorsal surface posteriorly with one blunt subtriangular projection; lateral margins unarmed; posterior margin with a pair of movable submedian teeth and four pairs of fixed primary teeth. Margins between each primary tooth with denticle except for submedian margin, with 5–8 submedian denticles either side of midline (Fig. <xref ref-type="fig" rid="F7">7D</xref>).</p><p>Uropodal protopod with slender distal spine at inner margin above articulation of exopod. Outer margin of proximal uropodal exopod segment laterally armed with a short fixed spine; distally with4 straight movable spines directed posteriorly; medially with stiff seta. Exopod distal segment and endopod both ovate in shape (Fig. <xref ref-type="fig" rid="F7">7C, D</xref>).</p></tp:treatment-sec><tp:treatment-sec sec-type="distribution" id="SECID0E5LAE"><title>Distribution.</title><p>New Caledonia through Timor Sea to northwest shelf, Australia, and now Taiwan. This is the first record of <italic><tp:taxon-name><tp:taxon-name-part taxon-name-part-type="genus" reg="Pullosquilla">P.</tp:taxon-name-part> <tp:taxon-name-part taxon-name-part-type="species" reg="pardus">pardus</tp:taxon-name-part></tp:taxon-name></italic> in the northern Hemisphere.</p><!--PageBreak--><!--PageBreak--></tp:treatment-sec><tp:treatment-sec sec-type="remarks" id="SECID0ERMAE"><title>Remarks.</title><p>According to <xref ref-type="bibr" rid="B12">Moosa (1991)</xref>, <italic><tp:taxon-name><tp:taxon-name-part taxon-name-part-type="genus" reg="Pullosquilla">P.</tp:taxon-name-part> <tp:taxon-name-part taxon-name-part-type="species" reg="pardus">pardus</tp:taxon-name-part></tp:taxon-name></italic> most closely resembles <italic><tp:taxon-name><tp:taxon-name-part taxon-name-part-type="genus" reg="Pullosquilla">P.</tp:taxon-name-part> <tp:taxon-name-part taxon-name-part-type="species" reg="malayensis">malayensis</tp:taxon-name-part></tp:taxon-name></italic> of the other <italic><tp:taxon-name><tp:taxon-name-part taxon-name-part-type="genus" reg="Pullosquilla">Pullosquilla</tp:taxon-name-part></tp:taxon-name></italic> species (<xref ref-type="bibr" rid="B12">Moosa 1991</xref>). Specimens collected in this study agree well with the characteristics of <italic><tp:taxon-name><tp:taxon-name-part taxon-name-part-type="genus" reg="Pullosquilla">Pullosquilla</tp:taxon-name-part> <tp:taxon-name-part taxon-name-part-type="species" reg="pardus">pardus</tp:taxon-name-part></tp:taxon-name></italic> reported in <xref ref-type="bibr" rid="B12">Moosa (1991)</xref> and <xref ref-type="bibr" rid="B1">Ahyong (2001)</xref>. In addition to the differences described by <xref ref-type="bibr" rid="B12">Moosa (1991)</xref>, the outer spine of the uropodal protopod in our specimens is always longer and stronger than the inner spine, unlike that in <italic><tp:taxon-name><tp:taxon-name-part taxon-name-part-type="genus" reg="Pullosquilla">P.</tp:taxon-name-part> <tp:taxon-name-part taxon-name-part-type="species" reg="malayensis">malayensis</tp:taxon-name-part></tp:taxon-name></italic>, which has a shorter and slenderer outer spine (<xref ref-type="bibr" rid="B8">Manning 1968</xref>).</p></tp:treatment-sec><ref-list><ref id="B1"><mixed-citation xmlns:xlink="http://www.w3.org/1999/xlink" xlink:type="simple">
          <person-group><name name-style="western"><surname>Ahyong</surname><given-names>ST</given-names></name></person-group> (<year>2001</year>) <article-title>Revision of the Australian Stomatopod <tp:taxon-name><tp:taxon-name-part taxon-name-part-type="subphylum">Crustacea</tp:taxon-name-part></tp:taxon-name>.</article-title> <source>Records of the Australian Museum, Supplement</source> <volume>26</volume>: <fpage>1</fpage>–<lpage>326</lpage>. <ext-link xlink:type="simple" ext-link-type="doi" xlink:href="10.3853/j.0812-7387.26.2001.1333">https://doi.org/10.3853/j.0812-7387.26.2001.1333</ext-link></mixed-citation></ref><ref id="B12"><mixed-citation xmlns:xlink="http://www.w3.org/1999/xlink" xlink:type="simple">
          <person-group><name name-style="western"><surname>Moosa</surname><given-names>MK</given-names></name></person-group> (<year>1991</year>) <article-title>The <tp:taxon-name><tp:taxon-name-part taxon-name-part-type="order">Stomatopoda</tp:taxon-name-part></tp:taxon-name> of New Caledonia and Chesterfield Islands.</article-title> <source>Le benthos de fonds meubles des lagons de Nouvelle-Calédonie</source> <volume>1</volume>: <fpage>149</fpage>–<lpage>219</lpage>.</mixed-citation></ref><ref id="B8"><mixed-citation xmlns:xlink="http://www.w3.org/1999/xlink" xlink:type="simple">
          <person-group><name name-style="western"><surname>Manning</surname><given-names>RB</given-names></name></person-group> (<year>1968</year>) <article-title>Three new stomatopod crustaceans from the Indo-Malayan area.</article-title> <source>Proceedings of the Biological Society of Washington</source> <volume>81</volume>: <fpage>241</fpage>–<lpage>250</lpage>.</mixed-citation></ref></ref-list></tp:taxon-treatment>
